# Supplementary material for: Rufinamide, a Triazole-Derived Antiepileptic Drug, Stimulates Ca2+-Activated K+ Currents While Inhibiting Voltage-Gated Na+ Currents
Source: Int J Mol Sci. 2022 Nov 8;23(22):13677. doi: 10.3390/ijms232213677 (PMC9697614; doi:10.3390/ijms232213677)
Supplement: Supplementary file 1 [file ijms-23-13677-s001.zip]

Archive with 1 entries (1 files):
- ijms-1971144-supplementary.pdf
